# Supplementary material for: Adverse Events and Associated Economic Burden of COVID-19 Vaccination in Queensland, Australia: Findings from the Cross-Sectional QoVAX-Statewide Study
Source: Vaccines (Basel). 2025 Jun 30;13(7):712. doi: 10.3390/vaccines13070712 (PMC12300968; doi:10.3390/vaccines13070712)
Supplement: Supplementary file 1 [file vaccines-13-00712-s001.zip]

Archive with 1 entries (1 files):
- vaccines-3684807-supplementary.pdf
